# Supplementary material for: Pharmacological Mechanisms of Kirenol against Ovarian Carcinoma: A Network Pharmacology and Experimental Validation Study In Vitro
Source: Comb Chem High Throughput Screen. 2024 Feb 26;28(5):825–39. doi: 10.2174/0113862073289977240216075724 (PMC12246733; doi:10.2174/0113862073289977240216075724)
Supplement: Supplementary file 1 — Supplementary material is available on the publisher’s website along with the published article. [file CCHTS-28-5-825_SD1.zip]

Archive with 10 entries (9 files):
- CCHTS-28-5-825_SD1/
- CCHTS-28-5-825_SD1/.DS_Store
- CCHTS-28-5-825_SD1/Apoptosis.zip
- CCHTS-28-5-825_SD1/CCK8.zip
- CCHTS-28-5-825_SD1/Cell cycle.zip
- CCHTS-28-5-825_SD1/Colony formation-A2780.zip
- CCHTS-28-5-825_SD1/Colony formation-SKOV3.zip
- CCHTS-28-5-825_SD1/Network pharmacology.zip
- CCHTS-28-5-825_SD1/Western blot.zip
- CCHTS-28-5-825_SD1/Wound-healing.zip
